# Supplementary material for: Organizational attributes that contribute to the learning & improvement capabilities of healthcare organizations: a scoping review
Source: BMC Health Serv Res. 2023 Jun 7;23:585. doi: 10.1186/s12913-023-09562-w (PMC10244857; doi:10.1186/s12913-023-09562-w)
Supplement: Supplementary file 4 — Additional File 4 [file 12913_2023_9562_MOESM4_ESM.xlsx]

## Sheet: Data
			54	1333	1201	51	1	1202	175	124	816	238	41	126	263	305	694	714	1203	75	86	224	633	1094	1204	209	232	244	1205	44	80	151	427	441
			Schilling, L.	Greenfield, D.	Kaplan, H.C.	Alexander, J. A.	Luxford, K.	Schilling	Singer, S. J.	Hernandez, S. E.	Doyle, C.	Kislov, R.	Guzman, G.	Balasubramanian, B. A.	Berta, W.	Leufven, M.	Kringos, D. S.	Harvey, G.	Psek, W.	Babich, L. P.	Hoog, E.	Evans, J. M.	Fieldston, E. S.	Lanteigne, Gilles	Jeffs, L.	Potts, J.	Evans, J. M.	Foley, T. J.	Furnival, J.	Eljiz, K.	Furnival, J.	Shea, C. M.	Kilbourne, A. M.	Dalmas, M.
Attributes	Facilitators	Findings	2010	2010	2010	2011	2011	2011	2012	2013	2013	2014	2015	2015	2015	2015	2015	2015	2015	2016	2016	2016	2016	2016	2016	2017	2017	2017	2017	2018	2018	2018	2019	2019
Perceived leadership commitment	Strategic leadership	Leadership priority setting	1
	Strategic leadership	Leadership top management			1
	Supportive leadership	QI team leadership			1
	Supportive leadership	Strong, committed senior leadership					1
	Supportive leadership	Leadership structures, beliefs, and behaviors						1
	Supportive leadership	Leadership reinforcing learning							1
	Strategic leadership	Organizational strategy								1
	Strategic leadership	Fit with the organization’s strategic aims and culture									1
	Supportive leadership	Senior leadership engagement									1
	Supportive leadership	Clinical leadership engagement									1
	Strategic leadership	Distributed leadership with credible managers and clinicians										1
	Supportive leadership	Senior management support of learning and capability development										1
	Strategic leadership	The presence of a coherent change strategy										1
	Supportive leadership	The visible support of managerial staff (both at ward/unit and above ward/unit level)															1
	Strategic leadership	Task strategic importance to the organization															1
	Supportive leadership	Involving multidisciplinary QI teams in the development and implementation of QI strategies increased the effectiveness of the intervention.															1
	Strategic leadership	Strategic focus and priorities of senior managers																1
	Strategic leadership	Prioritization																	1
	Supportive leadership	Leadership Approach																				1
	Supportive leadership	Clinician Engagement & Leadership																				1
	Supportive leadership	The high level of senior leadership engagement and support																					1
	Strategic leadership	Establishing a strong leadership structure on the units																					1
	Supportive leadership	Leadership																						1
	Supportive leadership	Visibility of the management’s commitment																						1
	Strategic leadership	Acquisition of new models																						1
	Strategic leadership	New utopia																						1
	Supportive leadership	Ongoing recognition by promotors																						1
	Strategic leadership	Compliance strategies, structure and schedule																						1
	Strategic leadership	Decentralization of authority to teams																						1
	Strategic leadership	Animate people, provide direction, update regularly and interact respectfully																								1
	Strategic leadership	Strategy and governance																											1
	Supportive leadership	Leadership commitment																											1
	Strategic leadership	Strategy and governance																													1
	Supportive leadership	Organizational leadership support for QI																														1
	Strategic leadership	Distortion of/misguided priorities (M11)																																1
	Supportive leadership	Inadequate leadership and governance (M2)																																1
	Supportive leadership	Unrealistic expectations (over ambitious) (M3)																																1
		Totaal findings	1	0	2	0	1	1	1	1	3	3	0	0	0	0	3	1	1	0	0	2	2	7	0	1	0	0	2	0	1	1	0	3
Open culture	Supportive attitude	Learning organization	1
	Feedback and reflection	Communication		1
	Encouraging behavior	Decision making		1
	Supportive attitude	Orientation to and attitudes about IPL and IPP		1
	Interaction	Quality of collaboration and interaction		1
	Encouraging behavior	Organizational tone (uniqueness of service)		1
	Supportive attitude	Culture/climate				1
	Supportive attitude	Culture strongly supportive of change and learning					1
	Feedback and reflection	Communication of strategic vision					1
	Supportive attitude	Changing organizational culture					1
	Encouraging behavior	Accountability and incentives					1
	Supportive attitude	Supportive learning environment							1
	Feedback and reflection	Time for reflection							1
	Supportive attitude	Tolerance for ambiguity, unconventionality								1
	Feedback and reflection	the importance of continuous feedback mechanisms within the innovating organization								1
	Interaction	Participation in effective networks, partnerships and collaboration										1
	Interaction	Good relationships between managers and clinicians										1
	Supportive attitude	Organizational culture and attitudes to change and learning										1
	Feedback and reflection	impair the realization of dynamic capabilities in practice if used without reflection.										1
	Feedback and reflection	Encouraging self-evaluation and reflection												1
	Feedback and reflection	Effective communication													1
	Interaction	Establishing networks or collaboratives													1
	Interaction	Relationship building													1
	Interaction	Interactive problem solving													1
	Feedback and reflection	Inquiry and dialogue														1
	Encouraging behavior	Creation of a patient safety culture (including having clear politics and actively support training)															1
	Supportive attitude	Attitude															1
	Interaction	Educational outreach visitors															1
	Supportive attitude	Attention to necessary staff support																1
	Feedback and reflection	Communication within the organization																1
	Interaction	Extent to which organizations engage with wider stakeholders																1
	Interaction	Willing and able to make use of knowledge from external sources																1
	Feedback and reflection	Ethics and Oversight																	1
	Interaction	People and Partnerships																	1
	Supportive attitude	Organizational culture committed to patient care, teamwork, and continuous learning and improvement																		1
	Encouraging behavior	improvement capability is the result of 5 key organizational components that influence an organization’s ability to innovate, diffuse, and sustain quality improvements across the organization																		1
	Feedback and reflection	time for reflection																		1
	Feedback and reflection	Reflections on feedback and communication challenges																			1
	Interaction	Organizational/Network Culture																				1
	Interaction	Partnering																				1
	Encouraging behavior	Providing opportunities to highlight small successes by presenting the projects																					1
	Feedback and reflection	Reflective understanding																						1
	Encouraging behavior	Embrace sense making over decision making in dealing with the unexpected																								1
	Encouraging behavior	Bring diverse perspectives to complex challenges																								1
	Encouraging behavior	Organization's mission, culture or values that screen and encourage certain types of knowledge																									1
	Interaction	Knowledge embedded within, available trough, and derived from networks of relationships internal and external to the organization																									1
	Interaction	Development and use of professional networks, education and training programs																									1
	Interaction	Stakeholder and supplier focus																											1
	Supportive attitude	Perceived value of QI																														1
	Interaction	Engagement of stakeholders																															1
		Total findings	1	5	0	1	4	0	2	2	0	4	0	1	4	1	3	4	2	3	1	2	1	1	0	2	3	0	1	0	0	1	1	0
Room for team development	Education and training	Sharing ideas and knowledge		1
	Collaboration	Teamwork		1
	Motivation	Staff wellbeing		1
	Balanced team	Physician involvement in QI			1
	Motivation	Microsystem motivation to change			1
	Collaboration	Task integration/decomposition				1
	Capacity management	Workload				1
	Education and training	Education				1
	Motivation	Awareness				1
	Capacity management	Structure/staffing				1
	Behavior of team members	Resources/support				1
	Motivation	Sustained focus on employee satisfaction					1
	Capacity management	Staff capacity building					1
	Education and training	Technical knowledge sharing						1
	Education and training	Formal training in problem-solving methodology						1
	Education and training	Knowledge acquisition							1
	Education and training	Training							1
	Capacity management	Organizational capability								1
	Balanced team	Staff involvement and training to sustain the process									1
	Capacity management	Existing knowledge and capacity in a given area										1
	Capacity management	Investing in resources (allocating protected time for staff; putting in place appropriate award systems										1
	Education and training	Continuous learning														1
	Motivation	Empowerment														1
	Education and training	Teamlearning														1
	Balanced team	Team composition is a major determinant for QI effectiveness															1
	Balanced team	Involving multidisciplinary QI teams in the development and implementation of QI strategies increased the effectiveness of the intervention.															1
	Motivation	QI team norms															1
	Balanced team	Involving physicians in the development and implementation of QI interventions had been shown to be a important success factor for their effectiveness															1
	Capacity management	High staff turnover															1
	Capacity management	Excessive use of external staff members															1
	Flawed HRM	Low staff morale															1
	Capacity management	Turnover of staff or bed occupancy															1
	Capacity management	Excessive workload															1
	Capacity management	Workload and time constraints															1
	Motivation	Skepticism of health care providers toward the positive impact of QI interventions															1
	Balanced team	Alignment of physicians views on the content and implementation of interventions															1
	Capacity management	Staffing levels															1
	Motivation	Awareness															1
	Education and training	‘Subject matter experts’ were shown to be beneficial for a range of QI strategies															1
	Education and training	Knowledge of and understanding performance data															1
	Education and training	Training and education in the proper use of QI strategies															1
	Education and training	Insufficient staff training															1
	Motivation	Willingness to learn																1
	Education and training	Individuals trained in QI skills and methods																		1
	Education and training	Providing relevant, just-in-time training																					1
	Balanced team	Engaging multi-disciplinary staff, so there was a high level of awareness and support for the initiative																					1
	Capacity management	Legitimate actors’ additional capabilities																						1
	Education and training	Actors’ rational cognitive abilities																						1
	Collaboration	Discretionary autonomy																						1
	Education and learning	Self-assessment was the most productive phase in terms of knowledge acquisition and learning																						1
	Education and training	Quality management skills																						1
	Capacity management	Internal and external resource people																						1
	Behavior of team members	Leadership																						1
	Education and training	Learning dissemination																						1
	Behavior of team members	Being systematic, structured, and mentored																							1
	Education and training	Being exposed to new concepts and learning together																							1
	Behavior of team members	Having a pragmatic and accommodating approach to apply new learnings in local contexts																							1
	Balanced team	Draw on wisdom of groups and value connections																								1
	Education and training	Absorptive capability to take in external knowledge and combine it with internal knowledge																									1
	Education and training	Codified knowledge in information systems and information technologies (electronic libraries, data-mining tools, and computerized decision support systems)																									1
	Education and training	Development and use of professional networks, education and training programs																									1
	Education and training	Research evidence moved into routine practice																									1
	Motivation	Employee commitment																											1
	Education and training	Collaborative organizational cultural and inter-professional development.																												1
	Education and training	Unlock, develop and transfer skills and capabilities in deep smarts individuals to the teams they work within and across																												1
	Collaboration	Climate for teamwork																														1
	Capacity management	Technical capability for QI																														1
	Capacity management	Activation of implantation teams																															1
	Motivation	Highly motivated workforce (M5)																																1
	Motivation	High aspirations (M8)																																1
	Behavior of team members	Generally receptive (M10)																																1
	Behavior of team members	Territorialism (M1)																																1
	Motivation	Highly cynical (M4)																																1
	Behavior of team members	More personal ownership needed (M12)																																1
		Total findings	0	3	2	6	2	2	2	1	1	2	0	0	0	3	18	1	0	1	0	0	2	8	3	1	4	0	1	2	0	2	1	6
Initiating and monitoring change	Willingness to change	Measurement capability	1
	Willingness to change	Systems approach to improvement	1
	Willingness to change	Improvement capacity	1
	Feedback loop	How information is collected and reported		1
	Resources & infrastructure	Data infrastructure and information systems			1
	Resources & infrastructure	Resources for QI			1
	Process development	Applicability				1
	Feedback loop	Communication/feedback				1
	Process development	Information accessibility				1
	Resources & infrastructure	Adequate resourcing for care delivery redesign					1
	Process development	Length of transition time					1
	Feedback loop	Regular measurement and feedback reporting					1
	Feedback loop	Real-time sharing of meaningful performance data						1
	Feedback loop	Internal and external benchmarking						1
	Feedback loop	Performance monitoring							1
	Process development	Experimentation							1
	Feedback loop	Continuous feedback and organizational learning								1
	Willingness to change	Strong motivators of change								1
	Willingness to change	Staff attitudes towards sustaining the change									1
	Process development	Adaptability of improved process									1
	Resources & infrastructure	Infrastructure for sustainability									1
	Feedback loop	Effectiveness of the system to monitor process									1
	Willingness to change	Strong preexisting orientation towards innovation, improvement and change										1
	Willingness to change	The presence of a coherent change strategy										1
	Process development	There are no universal best practices. The selection of the particular learning process for copying, transferring, or translating best practices depends on the local context.											1
	Process development	Develop data tracking and monitoring capacities												1
	Feedback loop	To assess context in which changes occur												1
	Process development	Change and facilitate internal variation (brainstorming)													1
	Process development	Internal selection among alternative change initiatives (pilots)													1
	Willingness to change	Learning retention (embedding or routinizing (sustaining) changes)													1
	Process development	Planning for change													1
	Process development	Leading and managing chance													1
	Feedback loop	Evaluating change													1
	Feedback loop	Monitoring progress and ongoing implementation													1
	Process development	Establishing structural mechanisms like subject matter experts													1
	Resources & infrastructure	Situating dedicated organization resources at the organizations boundaries													1
	Resources & infrastructure	Embedded systems														1
	Resources & infrastructure	Systems connection														1
	Resources & infrastructure	Sufficient resources															1
	Resources & infrastructure	The embedding of feedback systems in organizational QI															1
	Resources & infrastructure	Availability and functionality of information technology (IT) systems															1
	Resources & infrastructure	Maturity of systems on which CDSS are based															1
	Resources & infrastructure	Insufficient administrative support															1
	Resources & infrastructure	Organizational level of program implementation															1
	Resources & infrastructure	Quality of evidence and guidelines															1
	Willingness to change	Flexibility to update the QI intervention															1
	Willingness to change	Trust in and quality of information sources															1
	Process development	Facilitation of data collection															1
	Process development	Development processes																1
	Resources & infrastructure	Establishment of systems and processes to more effectively manage information																1
	Resources & infrastructure	Organization																	1
	Feedback loop	Evaluation and Methodology																	1
	Resources & infrastructure	Funding																	1
	Feedback loop	Data and Analytics																	1
	Resources & infrastructure	Formal systems and processes that support improvement capability																		1
	Feedback loop	Organization-wide coordinating mechanisms that support information flows to guide improvement efforts																		1
	Feedback loop	Mechanisms linking the organization’s priorities with its improvement efforts																		1
	Process development	Learning and change processes																			1
	Process development	Intervention activities																			1
	Willingness to change	Vision and objectives																			1
	Resources & infrastructure	Resources																				1
	Resources & infrastructure	Information Technology																				1
	Willingness to change	Readiness for Change																				1
	Feedback loop	Keeping staff informed about the progress of the project																					1
	Resources & infrastructure	The portfolio templates clearly delineated who were responsible for each aspect of managing the tests																					1
	Resources & infrastructure	Compliance strategies, structure and schedule																						1
	Willingness to change	Significant internal/external pressure																						1
	Feedback loop	Make improvements and follow up on recommendations																						1
	Feedback loop	Hearing feedback, exchanging stories, and getting new ideas																							1
	Willingness to change	Appreciate the power and ubiquity of emergent change and the limitations of planned change																								1
	Willingness to change	Concentrate on small wins and characterize challenges as mere problems																								1
	Feedback loop	Use of performance data																									1
	Willingness to change	Adaptive capability to identify and capitalize on emerging opportunities																									1
	Willingness to change	Innovative capability to develop new products, services, or ways of working																									1
	Feedback loop	Use of continuous cycles of action and reflection																									1
	Resources & infrastructure	Institutionalized knowledge and codified experience stored in databases, procedures, routines and other organizational structures owned by organizations																									1
	Resources & infrastructure	Technical systems such as databases, equipment, and software programs																									1
	Willingness to change	Education and incentive systems that support and reinforce certain types of knowledge																									1
	Resources & infrastructure	Codified knowledge in information systems and information technologies (electronic libraries, data-mining tools, and computerized decision support systems)																									1
	Resources & infrastructure	Writtten documentation such as policies, procedures, standards and protocols																									1
	Resources & infrastructure	Use of Intelligent Automation (IA)																										1
	Feedback loop	Use of surveillance systems																										1
	Feedback loop	Use of predictive models																										1
	Feedback loop	Use of comparative effectiveness research																										1
	Process development	Use of positive deviance																										1
	Process development	Process improvement and learning																											1
	Feedback loop	Data and performance																											1
	Process development	Process improvement and learning																													1
	Willingness to change	Capability for organizational change																														1
	Willingness to change	Meaning of Quality Improvement																														1
	Feedback loop	Ongoing evaluation and reflection																															1
	Process development	Identify a problem and solution																															1
	Process development	Implement an intervention																															1
	Feedback loop	Monitoring of implementation progress																															1
	Feedback loop	Development of measures and data																															1
	Willingness to change	Sustain an intervention																															1
	Resources & infrastructure	Dysfunctional organization (M9)																																1
	Willingness to change	Failure to execute (M6)																																1
		Total findings	3	1	2	3	3	2	2	2	4	2	1	2	9	2	10	2	4	3	3	3	2	3	1	2	9	5	2	0	1	2	6	2
Strategic client focus	Service orientation	Service and case management		1
	Client orientation	Client-centered care		1
	Client orientation	Engagement of patient and families					1
	Client orientation	Communication of strategic vision					1
	Client orientation	the primary goal of patient-centered innovation								1
	Client orientation	Benefits beyond helping patient									1
	Service orientation	High level of system development and management; capital; knowledge and information systems, and extensive levels of skills and experience are required to identify and bring best practice into operation and service delivery.											1
	Client orientation	Practices screening patients systematically												1
	Service orientation	Learning healthcare system that maximizes ... Service													1
	Client orientation	Patient and Family Engagement																	1
	Client orientation	Patient-Centeredness & Engagement																				1
	Service orientation	Delivering Care																				1
	Client orientation	Service-user focus																											1
	Client orientation	An organization with deep smarts people has a greater capacity for achieving improved patient-centered care																												1
		Total findings	0	2	0	0	2	0	0	1	1	0	1	1	1	0	0	0	1	0	0	2	0	0	0	0	0	0	1	1	0	0	0	0
